# Supplementary material for: dsMTL: a computational framework for privacy-preserving, distributed multi-task machine learning
Source: Bioinformatics. 2022 Sep 8;38(21):4919–26. doi: 10.1093/bioinformatics/btac616 (PMC9620828; doi:10.1093/bioinformatics/btac616)
Supplement: btac616_Supplementary_Data [file btac616_supplementary_data.zip]

Archive with 7 entries (7 files):
- Cao_etal_Bioinfo_supplMaterials_clean_copy_final.docx
- Cao_etal_Bioinfo_supplMaterials_marker_change_final.docx
- Supplementary Figure 1.jpg
- Supplementary Figure 2.jpg
- Supplementary Figure 3.jpg
- Supplementary Figure 4.jpg
- Supplementary Figure 5.jpg
